# Supplementary material for: Finding phrases: On the role of co-verbal facial information in learning word order in infancy
Source: PLoS One. 2019 Nov 11;14(11):e0224786. doi: 10.1371/journal.pone.0224786 (PMC6844464; doi:10.1371/journal.pone.0224786)
Supplement: S1 Excel file — The excel file contains participants’ mean looking times in frequent-initial and frequent-final test trials, and their respective number of trials. The document contains 4 sheets, one per each of the groups tested. (XLSX) [file pone.0224786.s001.xlsx]

## Sheet: Aligned condition - 4mos
Subject	Looking times* (msec) in Frequent-initial test blocks	Nr of Frequent-initial trials (out of 8)	Looking times** (msec) in Frequent-final test blocks	Nr of Frequent-final trials (out of 8)		*mean of all frequent-initial trials
1	15435.4	5	11262.5	6		**mean of all frequent-final trials
2	9571	8	8794.12	8
3	8879.25	8	5841.83	6
4	18070.4	8	19669	8
5	6065.86	7	9101	8
6	8628.25	4	7928	8
7	10068.7	7	11579.6	8
8	9784	8	12487	5
9	15068.6	8	15610.9	8
10	8525	8	7156.71	7
11	12579.7	3	11775.8	4
12	9176	6	13097.8	5
13	15254	4	20133.7	3
14	16079.6	7	15297.9	8
15	10237.1	7	10473.9	7
16	7746.5	8	9107	7
17	16785.6	5	14782.8	5
18	11635.8	6	15229.8	5
19	18122.8	8	12876.5	8
20	10885.9	7	9994.33	6
21	7198	7	6690.4	5
22	11996.1	7	10605.2	8
23	10170.4	8	10095.2	8
24	8564.8	5	15670.6	5
25	13455.1	8	14657.7	7
26	17634.2	6	18291.8	5
27	11328.1	8	9284.25	8
28	11995.8	4	12352.6	5
29	13955.8	8	11181.8	8
30	8184.14	7	10015.7	6

## Sheet: Misaligned condition - 4mos
Subject	Looking times (msec) in Frequent-initial test blocks	Nr of Frequent-initial trials (out of 8)	Looking times (msec) in Frequent-final test blocks	Nr of Frequent-final trials (out of 8)
1	11674	8	11591.9	8
2	9092	8	14343.8	8
3	13859	7	10139	8
4	10234.9	8	11117	8
5	11967.1	8	14130	8
6	10929.7	7	11220.6	7
7	10614.8	6	9854.17	6
8	5276.5	6	13486.6	7
9	8437.86	7	10957.4	7
10	9185.62	8	8696.38	8
11	12856.8	5	18079.2	4
12	9843	6	10053.2	8
13	5714.5	8	6718.67	6
14	9842.75	8	9704.75	8
15	9749.67	6	10928	8
16	14315	3	9902	4
17	9999.83	6	9962	8
18	9668.12	8	7268.29	7
19	14060.1	8	13753.8	8
20	9648.25	8	8177.38	8
21	9349	7	10355.4	8
22	7401.57	7	8039.88	8
23	7336.88	8	13176.1	8
24	8520.75	8	7949.62	8
25	12758.8	8	14876.9	7
26	18631.6	8	16912.8	8
27	10239.5	8	12762.9	8
28	17396.4	8	14126.8	8
29	8067.4	5	9518.38	8
30	6586	8	10368.9	8

## Sheet: Aligned condition - 8mos
Subject	Looking times (msec) in Frequent-initial test blocks	Nr of Frequent-initial trials (out of 8)	Looking times (msec) in Frequent-final test blocks	Nr of Frequent-final trials (out of 8)
1	6440.71	7	11654.5	4
2	10354.1	7	7255.5	6
3	4007.38	8	4035.5	6
4	10178.4	7	16449	8
5	12150.6	8	16857.4	8
6	9915.57	7	8418.25	8
7	9313.25	8	13335.6	8
8	10608.2	8	10912.4	8
9	10338.4	7	8556.14	7
10	5608.25	4	4117.67	3
11	4215	8	3918.67	6
12	15829.6	8	14144.6	8
13	9122.75	8	8001.12	8
14	8848.14	7	6251.5	8
15	12255.5	8	10095.4	8
16	8311.5	8	5995	8
17	9562.57	7	10304.5	8
18	7219.5	6	7013.83	6
19	5026	8	8112.88	8
20	7673.71	7	5300.5	8
21	7379.88	8	7002.75	8
22	3028	5	3493.17	6
23	3829.4	5	3298.33	6
24	12768.6	8	13033.8	8
25	9896.88	8	6077	8
26	12504	8	13221.6	8
27	8854.75	8	11845.8	8
28	13225.5	8	9943.25	8
29	10765.1	8	8250	8
30	9267.75	8	13433.9	8

## Sheet: Misaligned condition - 8mos
Subject	Looking times (msec) in Frequent-initial test blocks	Nr of Frequent-initial trials (out of 8)	Looking times (msec) in Frequent-final test blocks	Nr of Frequent-final trials (out of 8)
1	12339.5	6	9096	5
2	12443.2	8	9249.29	7
3	9522.57	7	6190.62	8
4	14429	4	13114.3	6
5	7851.8	5	13185.2	4
6	16124.2	4	15629	5
7	7962.12	8	9146.5	8
8	12997.3	7	5602.12	8
9	8755.57	7	7801	7
10	6605.71	7	6166.14	7
11	5888.62	8	6533.5	8
12	6057	8	4832	8
13	8413.88	8	6474	8
14	6289	5	3740.83	6
15	11801.5	6	10248.4	5
16	11756.3	7	10995.4	7
17	6067.4	5	4947.14	7
18	10270	8	13018	8
19	11953.5	8	9583.88	8
20	11761.7	7	10585.4	7
21	10155.5	6	3331.33	6
22	7289.57	7	11318.1	7
23	6961	4	3895.33	6
24	8905.88	8	9302	8
25	8512.25	8	8427.14	7
26	15545	8	11576.6	8
27	10798.6	8	7954.12	8
28	13556.6	7	9809.86	7
29	7233.6	5	6097.5	8
30	5217.38	8	7661.88	8
